# Supplementary material for: Mapping of disease-specific Oxford Knee Score onto EQ-5D-5L utility index in knee osteoarthritis
Source: J Orthop Surg Res. 2023 Feb 2;18:84. doi: 10.1186/s13018-023-03522-0 (PMC9896832; doi:10.1186/s13018-023-03522-0)
Supplement: Supplementary file 1 — Additional file 1. Appendix 1: EQ-5D-5L in estimation sample. Appendix 2: EQ-5D-5L in external validation sample. Appendix 3: Correlation among between domains of the EQ-5D-5L and questions of OKS. Appendix 4: Distribution of EQ-5D-5 L utility. Appendix 5: Characteristics of the Estimation sample. Appendix 6: Characteristics of the External validation sample. Appendix 7: Description of EQ-5D-5L Utility and Total OKS Score. Appendix 8: Mobility RFE important predictors. Appendix 9: Choosing of best model of Mobility. Appendix 10: Self-Care RFE important predictors. Appendix 11: Choosing of best model of Self-Care. Appendix 12: Usual Activities RFE important predictors. Appendix 13: Choosing of best model of Usual Activities. Appendix 14: Pain/Discomfort RFE important predictors. Appendix 15: Choosing of best model of Pain/Discomfort. Appendix 16: Anxiety/Depression RFE important predictors. Appendix 17: Choosing of best model of Anxiety/Depression. Appendix 18: Rankings of OKS questions across the five domains of EQ-5D-5L by recursive feature eliminations in the Estimation sample. Appendix 19: Model evaluation in whole external validation sample. [file 13018_2023_3522_MOESM1_ESM.xlsx]

## Sheet: appendix 1
EQ-5D-5L in estimation sample
	profile score
serial			Frequency	Percent	Valid Percent	Cumulative Percent
1	Valid	11111	14	3.07018	3.07018	3.07018		Egyptian utility
2		11112	5	1.09649	1.09649	4.16667			N	Minimum	Maximum	Mean	Std. Deviation
3		11113	2	0.438596	0.438596	4.60526		utility	456	-0.964	1	0.377971	0.529563
4		11121	21	4.60526	4.60526	9.21053		Valid N (listwise)	456
5		11122	14	3.07018	3.07018	12.2807
6		11123	11	2.41228	2.41228	14.693
7		11124	1	0.219298	0.219298	14.9123
8		11125	2	0.438596	0.438596	15.3509
9		11131	1	0.219298	0.219298	15.5702
10		11132	4	0.877193	0.877193	16.4474
11		11133	1	0.219298	0.219298	16.6667
12		11134	3	0.657895	0.657895	17.3246
13		11143	1	0.219298	0.219298	17.5439
14		11211	1	0.219298	0.219298	17.7632
15		11212	1	0.219298	0.219298	17.9825
16		11213	1	0.219298	0.219298	18.2018
17		11215	1	0.219298	0.219298	18.4211
18		11221	5	1.09649	1.09649	19.5175
19		11222	7	1.53509	1.53509	21.0526
20		11223	5	1.09649	1.09649	22.1491
21		11231	4	0.877193	0.877193	23.0263
22		11233	1	0.219298	0.219298	23.2456
23		11241	1	0.219298	0.219298	23.4649
24		11313	1	0.219298	0.219298	23.6842
25		11332	1	0.219298	0.219298	23.9035
26		11333	2	0.438596	0.438596	24.3421
27		11342	1	0.219298	0.219298	24.5614
28		11353	1	0.219298	0.219298	24.7807
29		11423	1	0.219298	0.219298	25
30		11434	1	0.219298	0.219298	25.2193
31		11443	1	0.219298	0.219298	25.4386
32		12222	2	0.438596	0.438596	25.8772
33		12223	1	0.219298	0.219298	26.0965
34		12331	1	0.219298	0.219298	26.3158
35		12332	1	0.219298	0.219298	26.5351
36		21111	1	0.219298	0.219298	26.7544
37		21112	1	0.219298	0.219298	26.9737
38		21113	1	0.219298	0.219298	27.193
39		21121	6	1.31579	1.31579	28.5088
40		21122	6	1.31579	1.31579	29.8246
41		21123	3	0.657895	0.657895	30.4825
42		21124	1	0.219298	0.219298	30.7018
43		21132	1	0.219298	0.219298	30.9211
44		21133	3	0.657895	0.657895	31.5789
45		21212	3	0.657895	0.657895	32.2368
46		21213	1	0.219298	0.219298	32.4561
47		21221	12	2.63158	2.63158	35.0877
48		21222	7	1.53509	1.53509	36.6228
49		21223	5	1.09649	1.09649	37.7193
50		21224	1	0.219298	0.219298	37.9386
51		21225	1	0.219298	0.219298	38.1579
52		21231	7	1.53509	1.53509	39.693
53		21232	9	1.97368	1.97368	41.6667
54		21233	3	0.657895	0.657895	42.3246
55		21235	1	0.219298	0.219298	42.5439
56		21242	1	0.219298	0.219298	42.7632
57		21314	1	0.219298	0.219298	42.9825
58		21322	1	0.219298	0.219298	43.2018
59		21324	1	0.219298	0.219298	43.4211
60		21325	1	0.219298	0.219298	43.6404
61		21331	3	0.657895	0.657895	44.2982
62		21332	4	0.877193	0.877193	45.1754
63		21333	4	0.877193	0.877193	46.0526
64		21334	1	0.219298	0.219298	46.2719
65		21335	1	0.219298	0.219298	46.4912
66		21343	1	0.219298	0.219298	46.7105
67		22122	1	0.219298	0.219298	46.9298
68		22213	1	0.219298	0.219298	47.1491
69		22221	5	1.09649	1.09649	48.2456
70		22222	2	0.438596	0.438596	48.6842
71		22243	1	0.219298	0.219298	48.9035
72		22321	1	0.219298	0.219298	49.1228
73		22322	1	0.219298	0.219298	49.3421
74		22333	2	0.438596	0.438596	49.7807
75		23223	1	0.219298	0.219298	50
76		23233	1	0.219298	0.219298	50.2193
77		23333	2	0.438596	0.438596	50.6579
78		25521	1	0.219298	0.219298	50.8772
79		31111	1	0.219298	0.219298	51.0965
80		31121	2	0.438596	0.438596	51.5351
81		31131	2	0.438596	0.438596	51.9737
82		31132	1	0.219298	0.219298	52.193
83		31133	1	0.219298	0.219298	52.4123
84		31134	1	0.219298	0.219298	52.6316
85		31211	1	0.219298	0.219298	52.8509
86		31221	4	0.877193	0.877193	53.7281
87		31223	1	0.219298	0.219298	53.9474
88		31224	1	0.219298	0.219298	54.1667
89		31231	2	0.438596	0.438596	54.6053
90		31232	2	0.438596	0.438596	55.0439
91		31233	3	0.657895	0.657895	55.7018
92		31244	1	0.219298	0.219298	55.9211
93		31321	1	0.219298	0.219298	56.1404
94		31331	2	0.438596	0.438596	56.5789
95		31332	6	1.31579	1.31579	57.8947
96		31333	7	1.53509	1.53509	59.4298
97		31334	1	0.219298	0.219298	59.6491
98		31342	1	0.219298	0.219298	59.8684
99		31343	3	0.657895	0.657895	60.5263
100		31554	1	0.219298	0.219298	60.7456
101		32222	1	0.219298	0.219298	60.9649
102		32231	1	0.219298	0.219298	61.1842
103		32233	2	0.438596	0.438596	61.6228
104		32323	1	0.219298	0.219298	61.8421
105		32331	2	0.438596	0.438596	62.2807
106		32332	2	0.438596	0.438596	62.7193
107		32333	12	2.63158	2.63158	65.3509
108		32342	1	0.219298	0.219298	65.5702
109		32343	2	0.438596	0.438596	66.0088
110		32344	2	0.438596	0.438596	66.4474
111		32354	1	0.219298	0.219298	66.6667
112		32431	1	0.219298	0.219298	66.886
113		32433	1	0.219298	0.219298	67.1053
114		32435	1	0.219298	0.219298	67.3246
115		32442	1	0.219298	0.219298	67.5439
116		33232	1	0.219298	0.219298	67.7632
117		33234	1	0.219298	0.219298	67.9825
118		33321	1	0.219298	0.219298	68.2018
119		33331	1	0.219298	0.219298	68.4211
120		33332	5	1.09649	1.09649	69.5175
121		33333	5	1.09649	1.09649	70.614
122		33335	1	0.219298	0.219298	70.8333
123		33341	2	0.438596	0.438596	71.2719
124		33342	2	0.438596	0.438596	71.7105
125		33343	1	0.219298	0.219298	71.9298
126		33344	1	0.219298	0.219298	72.1491
127		33353	1	0.219298	0.219298	72.3684
128		33434	1	0.219298	0.219298	72.5877
129		33443	1	0.219298	0.219298	72.807
130		33451	1	0.219298	0.219298	73.0263
131		35543	1	0.219298	0.219298	73.2456
132		41232	1	0.219298	0.219298	73.4649
133		41333	1	0.219298	0.219298	73.6842
134		41335	1	0.219298	0.219298	73.9035
135		41341	1	0.219298	0.219298	74.1228
136		41343	1	0.219298	0.219298	74.3421
137		41355	1	0.219298	0.219298	74.5614
138		41432	1	0.219298	0.219298	74.7807
139		41434	1	0.219298	0.219298	75
140		41442	1	0.219298	0.219298	75.2193
141		41443	1	0.219298	0.219298	75.4386
142		41444	1	0.219298	0.219298	75.6579
143		41452	1	0.219298	0.219298	75.8772
144		41453	2	0.438596	0.438596	76.3158
145		41555	1	0.219298	0.219298	76.5351
146		42333	2	0.438596	0.438596	76.9737
147		42342	1	0.219298	0.219298	77.193
148		42344	1	0.219298	0.219298	77.4123
149		42431	1	0.219298	0.219298	77.6316
150		42442	2	0.438596	0.438596	78.0702
151		42443	1	0.219298	0.219298	78.2895
152		42453	1	0.219298	0.219298	78.5088
153		43322	1	0.219298	0.219298	78.7281
154		43333	1	0.219298	0.219298	78.9474
155		43343	2	0.438596	0.438596	79.386
156		43344	1	0.219298	0.219298	79.6053
157		43433	1	0.219298	0.219298	79.8246
158		43441	3	0.657895	0.657895	80.4825
159		43442	1	0.219298	0.219298	80.7018
160		43443	4	0.877193	0.877193	81.5789
161		43444	3	0.657895	0.657895	82.2368
162		43445	2	0.438596	0.438596	82.6754
163		43452	2	0.438596	0.438596	83.114
164		43453	1	0.219298	0.219298	83.3333
165		43454	3	0.657895	0.657895	83.9912
166		43455	1	0.219298	0.219298	84.2105
167		43534	1	0.219298	0.219298	84.4298
168		43543	1	0.219298	0.219298	84.6491
169		43544	1	0.219298	0.219298	84.8684
170		43553	1	0.219298	0.219298	85.0877
171		44333	1	0.219298	0.219298	85.307
172		44344	1	0.219298	0.219298	85.5263
173		44441	1	0.219298	0.219298	85.7456
174		44442	3	0.657895	0.657895	86.4035
175		44443	3	0.657895	0.657895	87.0614
176		44444	3	0.657895	0.657895	87.7193
177		44445	1	0.219298	0.219298	87.9386
178		44453	5	1.09649	1.09649	89.0351
179		44454	3	0.657895	0.657895	89.693
180		44455	1	0.219298	0.219298	89.9123
181		44541	1	0.219298	0.219298	90.1316
182		44542	1	0.219298	0.219298	90.3509
183		44551	2	0.438596	0.438596	90.7895
184		44554	3	0.657895	0.657895	91.4474
185		44555	3	0.657895	0.657895	92.1053
186		45243	1	0.219298	0.219298	92.3246
187		45453	1	0.219298	0.219298	92.5439
188		45454	2	0.438596	0.438596	92.9825
189		45533	1	0.219298	0.219298	93.2018
190		45541	1	0.219298	0.219298	93.4211
191		45542	1	0.219298	0.219298	93.6404
192		45555	2	0.438596	0.438596	94.0789
193		51212	1	0.219298	0.219298	94.2982
194		51543	1	0.219298	0.219298	94.5175
195		51551	1	0.219298	0.219298	94.7368
196		52543	1	0.219298	0.219298	94.9561
197		52554	1	0.219298	0.219298	95.1754
198		53344	1	0.219298	0.219298	95.3947
199		53543	1	0.219298	0.219298	95.614
200		53555	1	0.219298	0.219298	95.8333
201		54455	1	0.219298	0.219298	96.0526
202		54545	1	0.219298	0.219298	96.2719
203		54555	4	0.877193	0.877193	97.1491
204		55543	1	0.219298	0.219298	97.3684
205		55553	2	0.438596	0.438596	97.807
206		55555	10	2.19298	2.19298	100
		Total	456	100	100

## Sheet: appendix 2
EQ-5D-5L in external validation sample
	profile score
serial			Frequency	Percent	Valid Percent	Cumulative Percent
1	Valid	11111.00	12	10.4348	10.4348	10.4348
2		11112.00	3	2.6087	2.6087	13.0435		Egyptian utility
3		11113.00	2	1.73913	1.73913	14.7826			N	Minimum	Maximum	Mean	Std. Deviation
4		11121.00	4	3.47826	3.47826	18.2609		utility	115	-0.732	1	0.519539	0.468636
5		11122.00	2	1.73913	1.73913	20		Valid N (listwise)	115
6		11123.00	4	3.47826	3.47826	23.4783
7		11132.00	1	0.869565	0.869565	24.3478
8		11153.00	1	0.869565	0.869565	25.2174
9		11212.00	1	0.869565	0.869565	26.087
10		11221.00	8	6.95652	6.95652	33.0435
11		11231.00	2	1.73913	1.73913	34.7826
12		11233.00	1	0.869565	0.869565	35.6522
13		12211.00	1	0.869565	0.869565	36.5217
14		12222.00	1	0.869565	0.869565	37.3913
15		12331.00	1	0.869565	0.869565	38.2609
16		12342.00	1	0.869565	0.869565	39.1304
17		21121.00	1	0.869565	0.869565	40
18		21122.00	4	3.47826	3.47826	43.4783
19		21221.00	3	2.6087	2.6087	46.087
20		21222.00	4	3.47826	3.47826	49.5652
21		21223.00	2	1.73913	1.73913	51.3043
22		21323.00	1	0.869565	0.869565	52.1739
23		21332.00	1	0.869565	0.869565	53.0435
24		21333.00	1	0.869565	0.869565	53.913
25		22332.00	1	0.869565	0.869565	54.7826
26		31132.00	1	0.869565	0.869565	55.6522
27		31222.00	1	0.869565	0.869565	56.5217
28		31231.00	2	1.73913	1.73913	58.2609
29		31232.00	1	0.869565	0.869565	59.1304
30		31335.00	1	0.869565	0.869565	60
31		31451.00	1	0.869565	0.869565	60.8696
32		32221.00	1	0.869565	0.869565	61.7391
33		32231.00	1	0.869565	0.869565	62.6087
34		32233.00	1	0.869565	0.869565	63.4783
35		32322.00	1	0.869565	0.869565	64.3478
36		32331.00	2	1.73913	1.73913	66.087
37		32332.00	3	2.6087	2.6087	68.6957
38		32333.00	2	1.73913	1.73913	70.4348
39		32334.00	1	0.869565	0.869565	71.3043
40		32344.00	1	0.869565	0.869565	72.1739
41		32432.00	1	0.869565	0.869565	73.0435
42		33332.00	3	2.6087	2.6087	75.6522
43		33333.00	3	2.6087	2.6087	78.2609
44		33433.00	1	0.869565	0.869565	79.1304
45		33533.00	1	0.869565	0.869565	80
46		34331.00	1	0.869565	0.869565	80.8696
47		41343.00	1	0.869565	0.869565	81.7391
48		42231.00	1	0.869565	0.869565	82.6087
49		42432.00	1	0.869565	0.869565	83.4783
50		42433.00	1	0.869565	0.869565	84.3478
51		42444.00	1	0.869565	0.869565	85.2174
52		43331.00	1	0.869565	0.869565	86.087
53		43342.00	1	0.869565	0.869565	86.9565
54		43343.00	1	0.869565	0.869565	87.8261
55		43454.00	1	0.869565	0.869565	88.6957
56		44434.00	1	0.869565	0.869565	89.5652
57		44441.00	1	0.869565	0.869565	90.4348
58		44442.00	1	0.869565	0.869565	91.3043
59		44443.00	1	0.869565	0.869565	92.1739
60		44445.00	1	0.869565	0.869565	93.0435
61		44552.00	1	0.869565	0.869565	93.913
62		44553.00	1	0.869565	0.869565	94.7826
63		44554.00	1	0.869565	0.869565	95.6522
64		54553.00	2	1.73913	1.73913	97.3913
65		55441.00	1	0.869565	0.869565	98.2609
66		55452.00	1	0.869565	0.869565	99.1304
67		55553.00	1	0.869565	0.869565	100
		Total	115	100	100

## Sheet: appendix 3
Correlation among between domains of the EQ-5D-5L and questions of OKS
Numbers in the squares refer to Spearman's correlation coefficients ( rs )
Domains of the EQ-5D-5L and questions of OKS were re-arranged according to the strength of correlation using hierarchical cluster analysis

## Sheet: appendix 4
Distribution of EQ-5D-5 L utility
				appendix 4. a										appendix 4. b

## Sheet: appendix 5
Characteristics of the Estimation sample
		Whole Estimation sample		TKR
				No				Yes		Missing
				Not indicated		Indicated
		(n=456,100%)		(n=285, 62.5%)		(n=110, 24.1%)		(n=61, 13.4%)
Male		134	0.294	100	0.351	16	0.145	18	0.295	1	0.002
Age in years		47.6	±13.3	43.3	±12.1	56.7	±10.3	51.6	±14	5	0.011
BMI		32.4	±6.7	31.4	±6.8	35.1	±5.9	32.6	±6.5	18	0.039
Smokers		39	0.086	29	0.102	7	0.064	3	0.049	4	0.009
Duration of OA in years		6.8	±6.5	5.2	±5.6	8.1	±6.7	11.3	±7.3	35	0.077
Surgical intervention		61	0.134	-	0	-	0	61	1
Comorbidities		306	0.671	170	0.596	96	0.873	40	0.656
	Back pain	118	0.259	66	0.232	37	0.336	15	0.246
	CNS	4	0.009	1	0.004	3	0.027	-	0
	CVD	19	0.042	8	0.028	10	0.091	1	0.016
	Depression	33	0.072	19	0.067	7	0.064	7	0.115
	DM	59	0.129	27	0.095	22	0.2	10	0.164
	Gout	36	0.079	24	0.084	7	0.064	5	0.082
	Hepatic	6	0.013	2	0.007	2	0.018	2	0.033
	HTN	121	0.265	57	0.2	45	0.409	19	0.311
	Immune	15	0.033	9	0.032	5	0.045	1	0.016
	Lung	10	0.022	8	0.028	2	0.018	-	0
	Renal	8	0.018	4	0.014	2	0.018	2	0.033
	Rheumatoid	59	0.129	17	0.06	25	0.227	17	0.279
	Varicose	73	0.16	39	0.137	20	0.182	14	0.23
	Other	22	0.048	16	0.056	4	0.036	2	0.033
Values are number and % or mean ± SD
TKR: total knee replacement
BMI: body mass index
HTN: hypertension
% are estimated from columns

## Sheet: appendix 6
Characteristics of the External validation sample
		Whole External		TKR
				No				Yes		Missing
		validation sample		Not indicated		Indicated
		(n=115, 100%)		(n=66, 57.4%)		(n=21, 18.3%)		(n=28, 24.3%)
Male		22	0.191	19	0.288	-	0	3	0.107
Age in years		49	±14.1	43.6	±13.4	58.1	±13	54.8	±10.3
BMI		31.5	±5.5	30.1	±5.1	33.2	±5.6	33.4	±5.7
Smokers		4	0.035	3	0.045	-	0	1	0.036
Duration of OA in years		6.4	±7.3	4.5	±5.5	11.7	±8.5	8.9	±10.4	21	0.183
Surgical intervention		28	0.243	-	0	-	0	28	1
Comorbidities		84	0.73	45	0.682	18	0.857	21	0.75
	Back pain	32	0.278	17	0.258	14	0.667	1	0.036
	Cancer	2	0.017	1	0.015	-	0	1	0.036
	CVD	5	0.043	1	0.015	2	0.095	2	0.071
	Depression	4	0.035	4	0.061	-	0	-	0
	DM	11	0.096	2	0.03	6	0.286	3	0.107
	Gout	8	0.07	6	0.091	2	0.095	-	0
	HTN	40	0.348	13	0.197	12	0.571	15	0.536
	Immune	7	0.061	4	0.061	1	0.048	2	0.071
	Lung	5	0.043	4	0.061	-	0	1	0.036
	Renal	1	0.009	-	0	1	0.048	-	0
	Rheumatoid	9	0.078	7	0.106	1	0.048	1	0.036
	Varicose	11	0.096	11	0.167	-	0	-	0
	Other	6	0.052	4	0.061	2	0.095	-	0
Values are number and % or mean ± SD
TKR: total knee replacement
BMI: body mass index
HTN: hypertension
% are estimated from columns

## Sheet: appendix 7
Description of EQ-5D-5L Utility and Total OKS Score
A) Estimation sample
		EQ-5D-5L Utility		Total OKS Score
		Mean (SD)	Median	Mean	Median
			[Min, Max]	(SD)	[Min, Max]
Whole Estimation sample	(n= 456)	0.378 (0.53)	0.554 [-0.964, 1.00]	27.3 (13.2)	30 [0 , 48]
Very mild(40-48) OKS score	(n=101, 22.2%)	0.856 (0.12)	0.892 [0.489, 1.00]	42.8 (2.23)	43 [40, 48]
Mild (30-39) OKS score	(n= 136, 29.8%)	0.666 (0.18)	0.713 [-0.203, 1.00]	34.6 (2.78)	35 [30, 39]
Moderate (20-29) OKS score	(n= 88, 19.3%)	0.396 (0.26)	0.427 [-0.342, 0.820]	24.2 (2.79)	24 [20, 29]
Severe (0-19) OKS score	(n= 131, 28.7%)	-0.301 (0.40)	-0.313 [-0.964, 0.872]	9.8 (5.77)	10 [0 , 19]
Not indicated for TKR (20-48) OKS score	(n=285, 62.5%)	0.648 (0.26)	0.713 [-0.342, 1.00]	34.3 (7.46)	35 [20, 48]
Indicated for TKR (0-19) OKS score	(n=110, 24.1%)	-0.304 (0.40)	-0.320 [-0.964, 0.872]	10.1 (5.75)	11 [0 , 19]
TKR	(n=61, 13.4%)	0.347 (0.56)	0.508 [-0.929, 1.00]	25.3 (14.5)	27 [0 , 47]
B) External validation sample
		EQ-5D-5L Utility		Total OKS Score
		Mean (SD)	Median	Mean	Median
			[Min, Max]	(SD)	[Min, Max]
Whole External validation sample	(n=115)	0.520 (0.47)	0.639 [-0.732, 1.00]	30.6 (12.4)	32 [1 , 48]
Very mild(40-48) OKS score	(n=34, 29.6%)	0.912 (0.09)	0.946 [0.639, 1.00]	43.9 (2.44)	44 [40, 48]
Mild (30-39) OKS score	(n=32, 27.8%)	0.729 (0.14)	0.766 [0.385, 0.894]	34.7 (2.73)	35 [30, 39]
Moderate (20-29) OKS score	(n=26, 22.6%)	0.426 (0.19)	0.394 [0.066, 0.82]	25.5 (3.13)	26 [21, 29]
Severe (0-19) OKS score	(n=23, 20%)	-0.246 (0.36)	-0.316 [-0.732, 0.555]	10.9 (5.39)	10 [1 , 19]
Not indicated for TKR (20-48) OKS score	(n=66, 57.4%)	0.682 (0.24)	0.765 [0.066, 1.00]	34.8 (7.83)	35 [21, 48]
Indicated for TKR (0-19) OKS score	(n=21, 18.3%)	-0.224 (0.36)	-0.289 [-0.732, 0.555]	10.8 (5.63)	10 [1 , 19]
TKR	(n=28, 24.3%)	0.694 (0.41)	0.856 [-0.644, 1.00]	35.5 (10.3)	38 [10, 48]
C) Whole sample
		EQ-5D-5L Utility		Total OKS Score
		Mean (SD)	Median	Mean	Median
			[Min, Max]	(SD)	[Min, Max]
Whole sample	(n=571)	0.406 (0.52)	0.563 [-0.964, 1.00]	27.9 (13.1)	31 [0 , 48]
Very mild(40-48) OKS score	(n=135, 23.6%)	0.870 (0.12)	0.894 [0.489 , 1.00]	43.1 (2.33)	43[40, 48]
Mild (30-39) OKS score	(n=168, 29.4%)	0.678 (0.18)	0.714 [-0.203, 1.00]	34.6 (2.76)	35 [30, 39]
Moderate (20-29) OKS score	(n=114, 20%)	0.402 (0.24)	0.427 [-0.342, 0.82]	24.5 (2.91)	24 [20, 29]
Severe (0-19) OKS score	(n=154, 27%)	-0.293 (0.39)	-0.313 [-0.964, 0.872]	9.9 (5.72)	10 [0 , 19]
Not indicated for TKR (20-48) OKS score	(n=351, 61.5%)	0.654 (0.25)	0.714 [-0.342, 1.00]	34.4 (7.53)	35 [20, 48]
Indicated for TKR (0-19) OKS score	(n=131, 22.9%)	-0.291 (0.39)	-0.313 [-0.964, 0.872]	10.2 (5.72)	11 [0 , 19]
TKR	(n=89, 15.6%)	0.456 (0.54)	0.594 [-0.929, 1.00]	28.5 (14.1)	32 [0 , 48]
EQ-5D-5L Utility depending on the Egyptian value set
Egypt utility ranges from − 0.964 for the worst health state (55555) to 1 for full health (11111)
Total OKS Score ranged from 0 to 48; with the best health being 48

## Sheet: appendix 8
Mobility RFE important predictors
Recursive feature selection
Outer resampling method: Cross-Validated (5 fold, repeated 5 times)
Resampling performance over subset size:
Variables	Accuracy	Kappa	AccuracySD	KappaSD Selected
1	0.5034	0.3501	0.03742	0.04862
2	0.5399	0.3995	0.04148	0.05376
3	0.5864	0.4593	0.03102	0.04009
4	0.5799	0.4547	0.03762	0.05029
5	0.5753	0.4486	0.03328	0.04429
6	0.6114	0.4952	0.0248	0.03191
7	0.6259	0.5138	0.03028	0.04013
8	0.624	0.5113	0.04085	0.05372
9	0.6192	0.5055	0.04103	0.05333
10	0.6197	0.506	0.03724	0.04826
11	0.6297	0.5192	0.03312	0.04281
12	0.6319	0.5218	0.0324	0.04226	*
The top 5 variables (out of 12):
q4, q11, q6, q12, q9
q4 "q11" "q6" "q12" "q9" "q2" "q10" "q3" "q7" "q8" "q1" "q5"

## Sheet: appendix 9
Mobility
algorithm	predictors			Accuracy							Kappa								tuned hyperparameters
				Min.	1st Qu.	Median	Mean	3rd Qu.	Max.	NA's		Min.	1st Qu.	Median	Mean	3rd Qu.	Max.	NA's
1) Cumulative Probability Model for Ordinal Data
	all predictors		vgam_all	0.571429	0.615338	0.655556	0.642427	0.663044	0.695652	0	vgam_all	0.439071	0.500704	0.553529	0.535648	0.563339	0.60863	0	parallel = TRUE and link = cauchit
	feature selection	RFE	vgam_rfe	0.571429	0.615338	0.655556	0.642427	0.663044	0.695652	0	vgam_rfe	0.439071	0.500704	0.553529	0.535648	0.563339	0.60863	0	parallel = TRUE and link = cauchit
		varimp	vgam_imp	0.571429	0.615338	0.655556	0.642427	0.663044	0.695652	0	vgam_imp	0.439071	0.500704	0.553529	0.535648	0.563339	0.60863	0	parallel = TRUE and link = cauchit
	preprocessing	zv,center,scale	vgam_pp	0.571429	0.625718	0.644444	0.649675	0.677676	0.725275	0	vgam_pp	0.439071	0.51462	0.539274	0.545074	0.581261	0.641845	0	parallel = TRUE and link = cauchit
2) OrdinalNet
	all predictors		orNet_all	0.571429	0.618588	0.655556	0.646058	0.672121	0.714286	0	orNet_all	0.439248	0.504884	0.553529	0.540359	0.574406	0.627578	0	alpha = 1, criteria = aic and link = cauchit
	feature selection	RFE	orNet_rfe	0.571429	0.618588	0.655556	0.646058	0.672121	0.714286	0	orNet_rfe	0.439248	0.504884	0.553529	0.540359	0.574406	0.627578	0	alpha = 1, criteria = aic and link = cauchit
		varimp	orNet_imp	0.571429	0.618588	0.655556	0.646058	0.672121	0.714286	0	orNet_imp	0.439248	0.504884	0.553529	0.540359	0.574406	0.627578	0	alpha = 1, criteria = aic and link = cauchit
	preprocessing	zv,center,scale	orNet_pp	0.571429	0.637319	0.663044	0.655529	0.68128	0.703297	0	orNet_pp	0.438716	0.529128	0.561635	0.552442	0.588122	0.613193	0	alpha = 1, criteria = aic and link = cauchit
3) CART or Ordinal Responses
	all predictors		rpart_all	0.544444	0.572931	0.604396	0.600067	0.626374	0.652174	0	rpart_all	0.407705	0.445378	0.485068	0.481356	0.51695	0.550946	0	cp = 0, split = quad and prune = mc.
	feature selection	RFE	rpart_rfe	0.533333	0.578366	0.6	0.600767	0.620879	0.652174	0	rpart_rfe	0.393258	0.456601	0.484076	0.482609	0.50703	0.550534	0	cp = 0, split = quad and prune = mr
		varimp	rpart_imp	0.544444	0.572931	0.604396	0.600067	0.626374	0.652174	0	rpart_imp	0.407705	0.445378	0.485068	0.481356	0.51695	0.550946	0	cp = 0, split = quad and prune = mc
	preprocessing	zv,center,scale	rpart_pp	0.54945	0.579192	0.597826	0.59126	0.604396	0.645161	0	rpart_pp	0.409652	0.450863	0.47542	0.469131	0.485409	0.542282	0	cp = 0.01398272, split = abs and prune = mr
4) Ordinal Random Forest
	all predictors		orRF_all	0.566667	0.635348	0.655914	0.653917	0.684783	0.706522	0	orRF_all	0.438939	0.524282	0.554491	0.550002	0.592296	0.616903	0	nsets = 50, ntreeperdiv = 100 and ntreefinal = 400
	feature selection	RFE	orRF_rfe	0.595506	0.629853	0.648352	0.651759	0.672121	0.728261	0	orRF_rfe	0.47294	0.516899	0.541128	0.546963	0.572982	0.649337	0	nsets = 50, ntreeperdiv = 100 and ntreefinal = 400
		varimp	orRF_imp	0.6	0.628315	0.659341	0.65035	0.668478	0.706522	0	orRF_imp	0.478429	0.517162	0.553427	0.54516	0.568692	0.621341	0	nsets = 150, ntreeperdiv = 100 and ntreefinal = 400
	preprocessing	zv,center,scale	orRF_pp	0.544444	0.592402	0.611111	0.610172	0.639333	0.684783	0	orRF_pp	0.409506	0.47041	0.492835	0.492824	0.531717	0.589159	0	nsets = 150, ntreeperdiv = 100 and ntreefinal = 200

## Sheet: appendix 10
Self-Care RFE important predictors
Recursive feature selection
Outer resampling method: Cross-Validated (5 fold, repeated 5 times)
Resampling performance over subset size:
Variables	Accuracy	Kappa	AccuracySD	KappaSD Selected
1	0.668	0.4164	0.03293	0.0596
2	0.6996	0.486	0.03366	0.06086
3	0.6952	0.4682	0.03364	0.06213
4	0.693	0.4717	0.04132	0.07221
5	0.6931	0.4708	0.04226	0.07163
6	0.6988	0.4764	0.0351	0.06254
7	0.7062	0.4898	0.03387	0.06245	*
8	0.6997	0.4793	0.03455	0.06415
9	0.6934	0.4672	0.03258	0.06005
10	0.7004	0.4795	0.03065	0.05864
11	0.7035	0.4807	0.03462	0.06385
12	0.6996	0.4739	0.03027	0.0566
The top 5 variables (out of 7):
q2, q11, q12, q10, q9
"q2" "q11" "q12" "q10" "q9" "q6" "q3"

[truncated: 9 more sheets: appendix 11, appendix 12, appendix 13, appendix 14, appendix 15, appendix 16, appendix 17, appendix 18, appendix 19]
